# Supplementary material for: Transcriptome Analysis Reveals Multiple Hormones, Wounding and Sugar Signaling Pathways Mediate Adventitious Root Formation in Apple Rootstock
Source: Int J Mol Sci. 2018 Jul 27;19(8):2201. doi: 10.3390/ijms19082201 (PMC6121287; doi:10.3390/ijms19082201)
Supplement: Supplementary file 1 [file ijms-19-02201-s001.zip]

Archive with 1 entries (1 files):
- ijms-289143-SI.pdf
